# Supplementary material for: Free-living and captive turtles and tortoises as carriers of new Chlamydia spp
Source: PLoS One. 2017 Sep 26;12(9):e0185407. doi: 10.1371/journal.pone.0185407 (PMC5614609; doi:10.1371/journal.pone.0185407)
Supplement: S2 Table — (XLSX) [file pone.0185407.s002.xlsx]

## Sheet: Result summary
Host Species		Sample No	Animal No	GPS Coordinates (N, E)	Sample type	Year of sampling	Chlamydiaceae-23S RT-PCR	Ct value						Internal Positive Control amplification	C.pneumoniae RT-PCR	C.pecorum RT-PCR	Microarrays	Sequencing				Group
										Data badania	Wynik RT-PCR C. psittaci	Ct	Data badania					16S rRNA (bp)	23S rRNA (bp)	ompA (bp)	Hodowle		Uwagi
Pond slider	Trachemys scripta	101A01	101	51.259800, 22.606952	pharyngeal swab	2015	negative							+									monitoring
Pond slider	Trachemys scripta	101A03	101		cloacal swab	2015	negative							+									monitoring
Pond slider	Trachemys scripta	102A01	102	51.425355, 23.207368	pharyngeal swab	2015	negative		43.01					+
Pond slider	Trachemys scripta	102A03	102		cloacal swab	2015	negative							+
Pond slider	Trachemys scripta	102X83	102		respiratory system	2015	negative							+
Pond slider	Trachemys scripta	102X34	102		reproductive system	2015	negative							+
Pond slider	Trachemys scripta	103A01	103	51.134232, 23.457547	pharyngeal swab	2015	positive	31.7	32.6	17-09-2015	ujemny		2017-03-13	+	negative	negative
Pond slider	Trachemys scripta	103A03	103		cloacal swab	2015	positive	30.8	31.75	17-09-2015	ujemny	38.86	2017-03-13	+	negative	negative	negative	1406		1022		1
Pond slider	Trachemys scripta	103X83	103		respiratory system	2015	positive	37.49	40					+	negative	negative
Pond slider	Trachemys scripta	103X87	103		reproductive system	2015	negative							+
Pond slider	Trachemys scripta	104A01	104	51.225528, 23.145879	pharyngeal swab	2015	negative							+
Pond slider	Trachemys scripta	104A03	104		cloacal swab	2015	negative							+
Pond slider	Trachemys scripta	104X83	104		respiratory system	2015	negative							+
Pond slider	Trachemys scripta	104X87	104		reproductive system	2015	negative							+
Pond slider	Trachemys scripta	105A01	105	51.427390, 23.204502	pharyngeal swab	2015	negative							+
Pond slider	Trachemys scripta	105A03	105		cloacal swab	2015	negative							+
Pond slider	Trachemys scripta	105X83	105		respiratory system	2015	negative							+
Pond slider	Trachemys scripta	105X87	105		reproductive system	2015	negative							+
Pond slider	Trachemys scripta	106A01	106	51.175884, 22.277436	pharyngeal swab	2015	negative							+
Pond slider	Trachemys scripta	106A03	106		cloacal swab	2015	negative							+
Pond slider	Trachemys scripta	106X83	106		respiratory system	2015	negative							+
Pond slider	Trachemys scripta	106X34	106		reproductive system	2015	negative							+
Pond slider	Trachemys scripta	107A01	107	51.373646, 23.094026	pharyngeal swab	2015	negative							+
Pond slider	Trachemys scripta	107A03	107		cloacal swab	2015	negative							+
Pond slider	Trachemys scripta	107X83	107		respiratory system	2015	negative							+
Pond slider	Trachemys scripta	107X34	107		reproductive system	2015	negative							+
Pond slider	Trachemys scripta	108A01	108	51.424063, 23.208816	pharyngeal swab	2015	positive	38.4	39.45	17-09-2015	ujemny		2017-03-13	+	negative	negative							PB-06 C.pneumoniae reamplifikacja
Pond slider	Trachemys scripta	108A03	108		cloacal swab	2015	negative							+
Pond slider	Trachemys scripta	108X83	108		respiratory system	2015	negative							+
Pond slider	Trachemys scripta	108X34	108		reproductive system	2015	negative							+
Pond slider	Trachemys scripta	109A01	109	51.427390, 23.204502	pharyngeal swab	2015	negative							+
Pond slider	Trachemys scripta	109A03	109		cloacal swab	2015	positive	29.8	30.95	17-09-2015	ujemny		2017-03-13	+	negative	negative	negative
Pond slider	Trachemys scripta	109X83	109		respiratory system	2015	negative							+
Pond slider	Trachemys scripta	109X87	109		reproductive system	2015	negative							+
Pond slider	Trachemys scripta	110A01	110	51.427282, 23.023885	pharyngeal swab	2015	negative							+
Pond slider	Trachemys scripta	110A03	110		cloacal swab	2015	positive	33.6	34.51	17-09-2015	ujemny		2017-03-13	+	negative	negative	negative			842		1
Pond slider	Trachemys scripta	110X83	110		respiratory system	2015	negative							+
Pond slider	Trachemys scripta	110X87	110		reproductive system	2015	positive	36.38	39					+	negative	negative
Pond slider	Trachemys scripta	111A01	111	51.427282, 23.023885	pharyngeal swab	2015	negative							+
Pond slider	Trachemys scripta	111A03	111		cloacal swab	2015	positive	33.9	34.91	17-09-2015	ujemny		2017-03-13	+	negative	negative	negative			1032		1	PB-06 C.pneumoniae reamplifikacja
Pond slider	Trachemys scripta	111X83	111		respiratory system	2015	negative							+
Pond slider	Trachemys scripta	111X87	111		reproductive system	2015	negative							+
Pond slider	Trachemys scripta	112A01	112	51.213078, 22.728759	pharyngeal swab	2015	negative							+
Pond slider	Trachemys scripta	112A03	112		cloacal swab	2015	negative							+
Pond slider	Trachemys scripta	112X83	112		respiratory system	2015	negative							+
Pond slider	Trachemys scripta	112X87	112		reproductive system	2015	negative							+
Pond slider	Trachemys scripta	113A01	113	51.167595, 22.519337	pharyngeal swab	2015	negative							+									monitoring
Pond slider	Trachemys scripta	113A03	113		cloacal swab	2015	negative							+									monitoring
Pond slider	Trachemys scripta	114A01	114	51.167595, 22.519337	pharyngeal swab	2015	negative							+
Pond slider	Trachemys scripta	114A03	114		cloacal swab	2015	negative							+
Pond slider	Trachemys scripta	114X83	114		respiratory system	2015	negative							+
Pond slider	Trachemys scripta	114X25	114		cloacal tissue	2015	negative							+
Pond slider	Trachemys scripta	114X87	114		reproductive system	2015	negative							+
Pond slider	Trachemys scripta	115A01	115	51.167595, 22.519337	pharyngeal swab	2015	negative							+
Pond slider	Trachemys scripta	115A03	115		cloacal swab	2015	negative							+
Pond slider	Trachemys scripta	115X25	115		cloacal tissue	2015	negative							+
Pond slider	Trachemys scripta	115X83	115		respiratory system	2015	negative							+
Pond slider	Trachemys scripta	115X34	115		reproductive system	2015	negative							+
Pond slider	Trachemys scripta	116A01	116	50.005116, 21.990735	pharyngeal swab	2015	negative							+
Pond slider	Trachemys scripta	116A03	116		cloacal swab	2015	positive	36.5	37.59	17-09-2015	ujemny			+	negative	negative
Pond slider	Trachemys scripta	116R01	116		pharyngeal swab	2015	positive	30.53						+	negative	negative	Protochlamydia amoebophila, Protochlamydia naegleriophila	704		1001	Zurych	1
Pond slider	Trachemys scripta	116R03	116		cloacal swab	2015	negative							+
Pond slider	Trachemys scripta	116X25	116		cloacal tissue	2015	positive	37.16						+	negative	negative
Pond slider	Trachemys scripta	116X83	116		respiratory system	2015	negative							+
Pond slider	Trachemys scripta	116X87	116		reproductive system	2015	negative							+
Pond slider	Trachemys scripta	117A01	117	51.389202, 23.027118	pharyngeal swab	2015	positive	28.6	29.66	17-09-2015	ujemny			+	negative	negative
Pond slider	Trachemys scripta	117A03	117		cloacal swab	2015	positive	25.3	26.27	17-09-2015	ujemny			+	negative	negative		1411	900	1032		1
Pond slider	Trachemys scripta	117R01	117		pharyngeal swab	2015	positive	32.41						+	negative	negative
Pond slider	Trachemys scripta	117R03	117		cloacal swab	2015	positive	32.8						+	negative	negative
Pond slider	Trachemys scripta	117X25	117		cloacal tissue	2015	positive	34.45						+	negative	negative
Pond slider	Trachemys scripta	117X83	117		respiratory system	2015	positive	31.74						+	negative	negative	negative			1032	Zurych	1
Pond slider	Trachemys scripta	117X34	117		reproductive system	2015	negative							+
Pond slider	Trachemys scripta	118A01	118	51.389089, 23.027205	pharyngeal swab	2015	negative							+
Pond slider	Trachemys scripta	118A03	118		cloacal swab	2015	positive	36.7	37.85	17-09-2015	ujemny			+	negative	negative
Pond slider	Trachemys scripta	118R01	118		pharyngeal swab	2015	positive	33.69						+	negative	negative
Pond slider	Trachemys scripta	118R03	118		cloacal swab	2015	positive	31.57						+	negative	negative	Protochlamydia amoebophila, Protochlamydia naegleriophila K	1416	899	1032	Zurych	1
Pond slider	Trachemys scripta	118X25	118		cloacal tissue	2015	positive	37.79						+	negative	negative
Pond slider	Trachemys scripta	118X83	118		respiratory system	2015	negative		41.94					+	ujemny
Pond slider	Trachemys scripta	118X34	118		reproductive system	2015	negative							+
Pond slider	Trachemys scripta	119A01	119	51.427282, 23.023885	pharyngeal swab	2015	positive	37.34	38.7					+	negative	negative
Pond slider	Trachemys scripta	119A03	119		cloacal swab	2015	negative		39.55					+
Pond slider	Trachemys scripta	119R01	119		pharyngeal swab	2015	positive	32.58						+	negative	negative					Zurych
Pond slider	Trachemys scripta	119R03	119		cloacal swab	2015	positive	31.82						+	negative	negative	negative			1024		1
Pond slider	Trachemys scripta	119X25	119		cloacal tissue	2015	negative		39.76					+	ujemny
Pond slider	Trachemys scripta	119X83	119		respiratory system	2015	negative							+
Pond slider	Trachemys scripta	119X34	119		reproductive system	2015	negative							+
River cooter	Pseudemys concinna	120A01	120	51.167208, 22.518897	pharyngeal swab	2015	negative							+									Nieinwazyjny - rezydent
River cooter	Pseudemys concinna	120A03	120		cloacal swab	2015	negative							+									Nieinwazyjny - rezydent
Pond slider	Trachemys scripta	121A01	121	51.167481, 22.519061	pharyngeal swab	2015	negative							+
Pond slider	Trachemys scripta	121A03	121		cloacal swab	2015	negative							+
Pond slider	Trachemys scripta	121X25	121		cloacal tissue	2015	negative							+
Pond slider	Trachemys scripta	121X83	121		respiratory system	2015	negative							+
Pond slider	Trachemys scripta	121X87	121		reproductive system	2015	negative							+
Pond slider	Trachemys scripta	122A01	122	51.177526, 22.535396	pharyngeal swab	2015	negative							+
Pond slider	Trachemys scripta	122A03	122		cloacal swab	2015	negative							+
Pond slider	Trachemys scripta	122X83	122		respiratory system	2015	negative							+
Pond slider	Trachemys scripta	122X25	122		cloacal tissue	2015	negative							+
Pond slider	Trachemys scripta	122X34	122		reproductive system	2015	negative							+
Pond slider	Trachemys scripta	201A01	201	51.167901, 22.518475	pharyngeal swab	2016	negative							+
Pond slider	Trachemys scripta	201A03	201		cloacal swab	2016	negative							+
Pond slider	Trachemys scripta	201X83	201		respiratory system	2016	negative							+
Pond slider	Trachemys scripta	201X87	201		reproductive system	2016	negative							+
Pond slider	Trachemys scripta	202A01	202	51.165537, 22.518894	pharyngeal swab	2016	negative							+
Pond slider	Trachemys scripta	202A03	202		cloacal swab	2016	negative							+
Pond slider	Trachemys scripta	202X83	202		respiratory system	2016	negative							+
Pond slider	Trachemys scripta	202X25	202		cloacal tissue	2016	negative							+
Pond slider	Trachemys scripta	202X34	202		reproductive system	2016	negative							+
Pond slider	Trachemys scripta	203A01	203	51.167852, 22.520061	pharyngeal swab	2016	negative							+									monitoring
Pond slider	Trachemys scripta	203A03	203		cloacal swab	2016	negative							+									monitoring
Pond slider	Trachemys scripta	204 A01	204	51.167901, 22.518475	pharyngeal swab	2016	negative							+									monitoring
Pond slider	Trachemys scripta	204A03	204		cloacal swab	2016	negative							+									monitoring
Pond slider	Trachemys scripta	205A01	205	51.165537, 22.518894	pharyngeal swab	2016	negative							+
Pond slider	Trachemys scripta	205A03	205		cloacal swab	2016	negative							+
Pond slider	Trachemys scripta	205X83	205		respiratory system	2016	negative							+
Pond slider	Trachemys scripta	205X25	205		cloacal tissue	2016	negative							+
Pond slider	Trachemys scripta	205X87	205		reproductive system	2016	negative							+
Pond slider	Trachemys scripta	206A01	206	51.410039, 21.962466	pharyngeal swab	2016	negative							+
Pond slider	Trachemys scripta	206A03	206		cloacal swab	2016	negative							+
Pond slider	Trachemys scripta	206X83	206		respiratory system	2016	negative							+
Pond slider	Trachemys scripta	206X25	206		cloacal tissue	2016	negative							+
Pond slider	Trachemys scripta	206X87	206		reproductive system	2016	negative							+
Pond slider	Trachemys scripta	207A01	207	51.410039, 21.962466	pharyngeal swab	2016	negative							+
Pond slider	Trachemys scripta	207A03	207		cloacal swab	2016	negative							+
Pond slider	Trachemys scripta	207X83	207		respiratory system	2016	negative							+
Pond slider	Trachemys scripta	207X25	207		cloacal tissue	2016	negative							+
Pond slider	Trachemys scripta	207X87	207		reproductive system	2016	negative							+
Pond slider	Trachemys scripta	208A01	208	51.236696, 22.157473	pharyngeal swab	2016	negative							+
Pond slider	Trachemys scripta	208A03	208		cloacal swab	2016	negative							+
Pond slider	Trachemys scripta	208X83	208		respiratory system	2016	negative							+
Pond slider	Trachemys scripta	208X25	208		cloacal tissue	2016	negative							+
Pond slider	Trachemys scripta	208X87	208		reproductive system	2016	negative							+
Pond slider	Trachemys scripta	209X83	209	51.137154, 22.505056	respiratory system	2016	negative							+
Pond slider	Trachemys scripta	209X25	209		cloacal tissue	2016	negative							+
Pond slider	Trachemys scripta	209X87	209		reproductive system	2016	negative							+
Pond slider	Trachemys scripta	210A01	210	51.430408 23.118204	pharyngeal swab	2016	negative							+									rezydent
Pond slider	Trachemys scripta	210A03	210		cloacal swab	2016	negative							+									rezydent
Pond slider	Trachemys scripta	211A01	211	51.430408 23.118204	pharyngeal swab	2016	negative							+									rezydent
Pond slider	Trachemys scripta	211A03	211		cloacal swab	2016	positive	35.33	35.53				2017-03-13	+	negative	negative		1312		994		1	rezydent
Pond slider	Trachemys scripta	211R01	211		pharyngeal swab	2016	negative							+									rezydent
Pond slider	Trachemys scripta	211R03	211		cloacal swab	2016	negative							+									rezydent
False map turtle	Graptemys pseudogographica	212A01	212	51.407848, 21.852119	pharyngeal swab	2016	negative							+
False map turtle	Graptemys pseudogographica	212A03	212		cloacal swab	2016	negative							+
False map turtle	Graptemys pseudogographica	212X83	212		respiratory system	2016	negative							+
False map turtle	Graptemys pseudogographica	212X25	212		cloacal tissue	2016	negative							+
False map turtle	Graptemys pseudogographica	212X87	212		reproductive system	2016	negative							+
Pond slider	Trachemys scripta	213A01	213	50.703808, 23.242526	pharyngeal swab	2016	positive	38.44	-				2017-03-13	+	negative	negative
Pond slider	Trachemys scripta	213A03	213		cloacal swab	2016	positive	32.43	33.41				2017-03-13	+	negative	negative
Pond slider	Trachemys scripta	213X83	213		respiratory system	2016	positive	37.8					2017-03-13	+	negative	negative
Pond slider	Trachemys scripta	213X25	213		cloacal tissue	2016	positive	29.19					2017-03-13	+	negative	negative	negative	1323	966	1016		1
Pond slider	Trachemys scripta	213X34	213		reproductive system	2016	positive	33.2					2017-03-13	+	negative	negative				960		1
Pond slider	Trachemys scripta	214A01	214	51.475584, 22.604228	pharyngeal swab	2016	negative							+
Pond slider	Trachemys scripta	214A03	214		cloacal swab	2016	negative							+
Pond slider	Trachemys scripta	214X83	214		respiratory system	2016	negative							+
Pond slider	Trachemys scripta	214X25	214		cloacal tissue	2016	negative							+
Pond slider	Trachemys scripta	214X87	214		reproductive system	2016	negative							+
Common snapping turtle	Chelydra serpentina	215A01	215	51.256822, 22.587623	pharyngeal swab	2016	negative							+									jaszczurowaty, w kawarantannie
Common snapping turtle	Chelydra serpentina	215A03	215		cloacal swab	2016	negative							+									jaszczurowaty, w kawarantannie
Pond slider	Trachemys scripta	216A01	216	51.493305, 21.880301	pharyngeal swab	2016	negative							+
Pond slider	Trachemys scripta	216A03	216		cloacal swab	2016	negative							+
Pond slider	Trachemys scripta	216X83	216		respiratory system	2016	negative							+
Pond slider	Trachemys scripta	216X25	216		cloacal tissue	2016	negative							+
Pond slider	Trachemys scripta	216X87	216		reproductive system	2016	negative							+
Pond slider	Trachemys scripta	217A01	217	51.277768, 22.651804	pharyngeal swab	2016	negative							+
Pond slider	Trachemys scripta	217A03	217		cloacal swab	2016	negative							+
Pond slider	Trachemys scripta	217X83	217		respiratory system	2016	negative							+
Pond slider	Trachemys scripta	217X25	217		cloacal tissue	2016	negative							+
Pond slider	Trachemys scripta	217X34	217		reproductive system	2016	negative							+
European pond turtle	Emys orbicularis	218A01	218	51.184828, 22.524440	pharyngeal swab	2016	negative							+									w kawarantannie
European pond turtle	Emys orbicularis	218A03	218		cloacal swab	2016	negative							+									w kawarantannie
Florida red-bellied cooter	Pseudemys nelsoni	219A01	219	51.214307, 22.542340	pharyngeal swab	2016	negative							+									w kawarantannie
Florida red-bellied cooter	Pseudemys nelsoni	219A03	219		cloacal swab	2016	negative							+									w kawarantannie
Pond slider	Trachemys scripta	220A01	220	50.707276, 23.246453	pharyngeal swab	2016	negative							+
Pond slider	Trachemys scripta	220A03	220		cloacal swab	2016	negative							+
Pond slider	Trachemys scripta	220X83	220		respiratory system	2016	negative							+
Pond slider	Trachemys scripta	220X25	220		cloacal tissue	2016	negative							+
Pond slider	Trachemys scripta	220X87	220		reproductive system	2016	negative							+
False map turtle	Graptemys pseudogographica	221A01	221	50.780595, 23.022254	pharyngeal swab	2016	negative							+									w kawarantannie
False map turtle	Graptemys pseudogographica	221A03	221		cloacal swab	2016	negative							+									w kawarantannie
Pond slider	Trachemys scripta	222A01	222	51.408177, 21.966832	pharyngeal swab	2016	negative							+
Pond slider	Trachemys scripta	222A03	222		cloacal swab	2016	negative							+
Pond slider	Trachemys scripta	222X83	222		respiratory system	2016	negative							+
Pond slider	Trachemys scripta	222X25	222		cloacal tissue	2016	negative							+
Pond slider	Trachemys scripta	222X87	222		reproductive system	2016	negative							+
Pond slider	Trachemys scripta	223A01	223	51.500303, 23.541636	pharyngeal swab	2016	negative							+
Pond slider	Trachemys scripta	223A03	223		cloacal swab	2016	negative							+
Pond slider	Trachemys scripta	223X83	223		respiratory system	2016	negative							+
Pond slider	Trachemys scripta	223X25	223		cloacal tissue	2016	negative							+
Pond slider	Trachemys scripta	223X87	223		reproductive system	2016	negative							+
European pond turtle	Emys orbicularis	224A01	224	51.165537, 22.518894	pharyngeal swab	2016	negative							+									w kawarantannie
European pond turtle	Emys orbicularis	224A03	224		cloacal swab	2016	negative							+									w kawarantannie
Pond slider	Trachemys scripta	225A01	225	51.167901, 22.518475	pharyngeal swab	2016	negative							+
Pond slider	Trachemys scripta	225A03	225		cloacal swab	2016	negative							+
Pond slider	Trachemys scripta	225X83	225		respiratory system	2016	negative							+
Pond slider	Trachemys scripta	225X25	225		cloacal tissue	2016	negative							+
Pond slider	Trachemys scripta	225X87	225		reproductive system	2016	negative							+
Pond slider	Trachemys scripta	226X25	226	51.167901, 22.518475	cloacal tissue	2016	negative							+
Pond slider	Trachemys scripta	226X34	226		reproductive system	2016	negative							+
Pond slider	Trachemys scripta	226X83	226		respiratory system	2016	negative							+
Pond slider	Trachemys scripta	227A01	227	50.707276, 23.246453	pharyngeal swab	2016	negative							+
Pond slider	Trachemys scripta	227A03	227		cloacal swab	2016	negative							+
Pond slider	Trachemys scripta	227X83	227		respiratory system	2016	negative							+
Pond slider	Trachemys scripta	227X25	227		cloacal tissue	2016	negative							+
Pond slider	Trachemys scripta	227X87	227		reproductive system	2016	negative							+
Pond slider	Trachemys scripta	228A01	228	51.331168, 21.956967	pharyngeal swab	2016	negative							+									w kawarantannie
Pond slider	Trachemys scripta	228A03	228		cloacal swab	2016	negative							+									w kawarantannie
Pond slider	Trachemys scripta	229A01	229	51.498634, 23.526765	pharyngeal swab	2016	negative							+
Pond slider	Trachemys scripta	229A03	229		cloacal swab	2016	negative							+
Pond slider	Trachemys scripta	229X83	229		respiratory system	2016	negative							+
Pond slider	Trachemys scripta	229X25	229		cloacal tissue	2016	negative							+
Pond slider	Trachemys scripta	229X87	229		reproductive system	2016	negative							+
Pond slider	Trachemys scripta	230A01	230	51.380459, 23.032795	pharyngeal swab	2016	negative							+
Pond slider	Trachemys scripta	230A03	230		cloacal swab	2016	negative							+
Pond slider	Trachemys scripta	230X83	230		respiratory system	2016	negative							+
Pond slider	Trachemys scripta	230X25	230		cloacal tissue	2016	negative							+
Pond slider	Trachemys scripta	230X87	230		reproductive system	2016	negative							+
Pond slider	Trachemys scripta	231A01	231	51.167852, 22.520061	pharyngeal swab	2016	positive	36.58						+	negative	negative
Pond slider	Trachemys scripta	231A03	231		cloacal swab	2016	positive	36.6						+	negative	negative
Pond slider	Trachemys scripta	231R01	231		pharyngeal swab	2016	positive	35.28						+	negative	negative
Pond slider	Trachemys scripta	231R03	231		cloacal swab	2016	positive	35.1						+	negative	negative				954		1
Pond slider	Trachemys scripta	231X83	231		respiratory system	2016	negative							+
Pond slider	Trachemys scripta	231X25	231		cloacal tissue	2016	positive	38.17						+	negative	negative
Pond slider	Trachemys scripta	231X34	231		reproductive system	2016	negative							+
Pond slider	Trachemys scripta	232A01	232	51.167901, 22.518475	pharyngeal swab	2016	negative							+
Pond slider	Trachemys scripta	232A03	232		cloacal swab	2016	negative							+
Pond slider	Trachemys scripta	232X83	232		respiratory system	2016	negative							+
Pond slider	Trachemys scripta	232X25	232		cloacal tissue	2016	negative							+
Pond slider	Trachemys scripta	232X87	232		reproductive system	2016	negative							+
Pond slider	Trachemys scripta	233A01	233	51.166258, 22.518394	pharyngeal swab	2016	negative							+
Pond slider	Trachemys scripta	233A03	233		cloacal swab	2016	negative							+
Pond slider	Trachemys scripta	233X83	233		respiratory system	2016	negative							+
Pond slider	Trachemys scripta	233X25	233		cloacal tissue	2016	negative							+
Pond slider	Trachemys scripta	233X87	233		reproductive system	2016	negative							+
Pond slider	Trachemys scripta	234A01	234	51.166258, 22.518394	pharyngeal swab	2016	negative							+
Pond slider	Trachemys scripta	234A03	234		cloacal swab	2016	negative							+
Pond slider	Trachemys scripta	234X83	234		respiratory system	2016	negative							+
Pond slider	Trachemys scripta	234X25	234		cloacal tissue	2016	negative							+
Pond slider	Trachemys scripta	234X87	234		reproductive system	2016	negative							+
Pond slider	Trachemys scripta	235A01	235	51.165537, 22.518894	pharyngeal swab	2016	negative							+
Pond slider	Trachemys scripta	235A03	235		cloacal swab	2016	negative							+
Pond slider	Trachemys scripta	235X83	235		respiratory system	2016	negative							+
Pond slider	Trachemys scripta	235X25	235		cloacal tissue	2016	negative							+
Pond slider	Trachemys scripta	235X87	235		reproductive system	2016	negative							+
Pond slider	Trachemys scripta	236A01	236	51.165537, 22.518894	pharyngeal swab	2016	negative							+
Pond slider	Trachemys scripta	236A03	236		cloacal swab	2016	negative							+
Pond slider	Trachemys scripta	236X83	236		respiratory system	2016	negative							+
Pond slider	Trachemys scripta	236X25	236		cloacal tissue	2016	negative							+
Pond slider	Trachemys scripta	236X87	236		reproductive system	2016	negative							+
Pond slider	Trachemys scripta	237A01	237	51.165537, 22.518894	pharyngeal swab	2016	negative							+
Pond slider	Trachemys scripta	237A03	237		cloacal swab	2016	positive	37.99						+	negative	negative
Pond slider	Trachemys scripta	237R01	237		pharyngeal swab	2016	positive	34.03						+	negative	negative
Pond slider	Trachemys scripta	237R03	237		cloacal swab	2016	negative							+
Pond slider	Trachemys scripta	237X83	237		respiratory system	2016	negative							+
Pond slider	Trachemys scripta	237X25	237		cloacal tissue	2016	negative							+
Pond slider	Trachemys scripta	237X87	237		reproductive system	2016	negative							+
Pond slider	Trachemys scripta	238A01	238	51.410039, 21.962466	pharyngeal swab	2016	negative							+
Pond slider	Trachemys scripta	238A03	238		cloacal swab	2016	negative							+
Pond slider	Trachemys scripta	238X83	238		respiratory system	2016	negative							+
Pond slider	Trachemys scripta	238X25	238		cloacal tissue	2016	negative							+
Pond slider	Trachemys scripta	238X34	238		reproductive system	2016	negative							+
Pond slider	Trachemys scripta	239A01	239	51.410039, 21.962466	pharyngeal swab	2016	negative							+
Pond slider	Trachemys scripta	239A03	239		cloacal swab	2016	negative							+
Pond slider	Trachemys scripta	239X83	239		respiratory system	2016	negative							+
Pond slider	Trachemys scripta	239X25	239		cloacal tissue	2016	negative							+
Pond slider	Trachemys scripta	239X34	239		reproductive system	2016	negative							+
Pond slider	Trachemys scripta	240A01	240	51.410039, 21.962466	pharyngeal swab	2016	negative							+
Pond slider	Trachemys scripta	240A03	240		cloacal swab	2016	negative							+
Pond slider	Trachemys scripta	240X83	240		respiratory system	2016	negative							+
Pond slider	Trachemys scripta	240X25	240		cloacal tissue	2016	negative							+
Pond slider	Trachemys scripta	240X34	240		reproductive system	2016	negative							+
Pond slider	Trachemys scripta	241A01	241	49.733400, 21.701671	pharyngeal swab	2016	negative							+
Pond slider	Trachemys scripta	241A03	241		cloacal swab	2016	negative							+
Pond slider	Trachemys scripta	241X83	241		respiratory system	2016	negative							+
Pond slider	Trachemys scripta	241X25	241		cloacal tissue	2016	negative							+
Pond slider	Trachemys scripta	241X87	241		reproductive system	2016	negative							+
Pond slider	Trachemys scripta	242A01	242	51.187881, 22.54470	pharyngeal swab	2016	negative							+
Pond slider	Trachemys scripta	242A03	242		cloacal swab	2016	negative							+
Pond slider	Trachemys scripta	242X83	242		respiratory system	2016	negative							+
Pond slider	Trachemys scripta	242X25	242		cloacal tissue	2016	negative							+
Pond slider	Trachemys scripta	242X87	242		reproductive system	2016	negative							+
Pond slider	Trachemys scripta	243A01	243	51.027628, 22.523231	pharyngeal swab	2016	negative							+
Pond slider	Trachemys scripta	243A03	243		cloacal swab	2016	negative							+
Pond slider	Trachemys scripta	243X83	243		respiratory system	2016	negative							+
Pond slider	Trachemys scripta	243X25	243		cloacal tissue	2016	negative							+
Pond slider	Trachemys scripta	243X87	243		reproductive system	2016	negative							+
Pond slider	Trachemys scripta	244A01	244	51.165537, 22.518894	pharyngeal swab	2016	negative							+
Pond slider	Trachemys scripta	244A03	244		cloacal swab	2016	negative							+
Pond slider	Trachemys scripta	244X83	244		respiratory system	2016	negative							+
Pond slider	Trachemys scripta	244X25	244		cloacal tissue	2016	negative							+
Pond slider	Trachemys scripta	244X87	244		reproductive system	2016	negative							+
Pond slider	Trachemys scripta	245A01	245	51.166258, 22.518394	pharyngeal swab	2016	negative							+
Pond slider	Trachemys scripta	245A03	245		cloacal swab	2016	negative							+
Pond slider	Trachemys scripta	245X83	245		respiratory system	2016	negative							+
Pond slider	Trachemys scripta	245X25	245		cloacal tissue	2016	negative							+
Pond slider	Trachemys scripta	245X34	245		reproductive system	2016	negative							+
Pond slider	Trachemys scripta	246A01	246	51.408177, 21.966832	pharyngeal swab	2016	negative							+
Pond slider	Trachemys scripta	246A03	246		cloacal swab	2016	negative							+
Pond slider	Trachemys scripta	246X83	246		respiratory system	2016	negative							+
Pond slider	Trachemys scripta	246X25	246		cloacal tissue	2016	negative							+
Pond slider	Trachemys scripta	246X87	246		reproductive system	2016	negative							+
Pond slider	Trachemys scripta	247A01	247	50.706012, 23.245016	pharyngeal swab	2016	negative							+
Pond slider	Trachemys scripta	247A03	247		cloacal swab	2016	negative							+
Pond slider	Trachemys scripta	247X83	247		respiratory system	2016	negative							+
Pond slider	Trachemys scripta	247X25	247		cloacal tissue	2016	negative							+
Pond slider	Trachemys scripta	247X87	247		reproductive system	2016	negative							+
Pond slider	Trachemys scripta	248X83	248	51.243733, 22.540211	respiratory system	2016	negative							+
Pond slider	Trachemys scripta	248X25	248		cloacal tissue	2016	negative							+
Pond slider	Trachemys scripta	248X34	248		reproductive system	2016	negative							+
European pond turtle	Emys orbicularis	249A01	249	51.256822, 22.587623	pharyngeal swab	2016	negative							+
European pond turtle	Emys orbicularis	249A03	249		cloacal swab	2016	negative							+
European pond turtle	Emys orbicularis	249X83	249		respiratory system	2016	negative							+
European pond turtle	Emys orbicularis	249X25	249		cloacal tissue	2016	negative							+
European pond turtle	Emys orbicularis	153X00	153	51.430408 23.118204	pooled tissues	2016	positive	28.74					2017-03-13	+	negative	negative		1401		961		1
Horsfield's tortoise	Testudo horsfieldii	16-10001	N/A		cloacal swab	2016	negative							+
Horsfield's tortoise	Testudo horsfieldii	16-10002	N/A		cloacal swab	2016	negative							+
Horsfield's tortoise	Testudo horsfieldii	16-10003	N/A		cloacal swab	2016	negative							+
Horsfield's tortoise	Testudo horsfieldii	16-10004	N/A		cloacal swab	2016	negative							+
Horsfield's tortoise	Testudo horsfieldii	16-10005	N/A		cloacal swab	2016	negative							+
Horsfield's tortoise	Testudo horsfieldii	16-10006	N/A		cloacal swab	2016	negative							+
Horsfield's tortoise	Testudo horsfieldii	16-10007	N/A		cloacal swab	2016	negative							+
Horsfield's tortoise	Testudo horsfieldii	16-10008	N/A		cloacal swab	2016	negative							+
Horsfield's tortoise	Testudo horsfieldii	16-10009	N/A		cloacal swab	2016	negative							+
Horsfield's tortoise	Testudo horsfieldii	16-10010	N/A		cloacal swab	2016	negative							+
Horsfield's tortoise	Testudo horsfieldii	16-10011	N/A		cloacal swab	2016	negative							+
Horsfield's tortoise	Testudo horsfieldii	16-10012	N/A		cloacal swab	2016	negative							+
Horsfield's tortoise	Testudo horsfieldii	16-10013	N/A		cloacal swab	2016	negative							+
Horsfield's tortoise	Testudo horsfieldii	16-10014	N/A		cloacal swab	2016	negative							+
Horsfield's tortoise	Testudo horsfieldii	16-10015	N/A		cloacal swab	2016	negative							+
Horsfield's tortoise	Testudo horsfieldii	16-10016	N/A		cloacal swab	2016	negative							+
Horsfield's tortoise	Testudo horsfieldii	16-10017	N/A		cloacal swab	2016	negative							+
Horsfield's tortoise	Testudo horsfieldii	16-10018	N/A		cloacal swab	2016	negative							+
Horsfield's tortoise	Testudo horsfieldii	16-10019	N/A		cloacal swab	2016	negative							+
Horsfield's tortoise	Testudo horsfieldii	16-10020	N/A		cloacal swab	2016	negative							+
Horsfield's tortoise	Testudo horsfieldii	16-10021	N/A		cloacal swab	2016	negative							+
Horsfield's tortoise	Testudo horsfieldii	16-10022	N/A		cloacal swab	2016	negative							+
Horsfield's tortoise	Testudo horsfieldii	16-10023	N/A		cloacal swab	2016	negative							+
Horsfield's tortoise	Testudo horsfieldii	16-10024	N/A		cloacal swab	2016	negative							+
Horsfield's tortoise	Testudo horsfieldii	16-10025	N/A		cloacal swab	2016	negative							+
Horsfield's tortoise	Testudo horsfieldii	16-10026	N/A		cloacal swab	2016	negative							+
Horsfield's tortoise	Testudo horsfieldii	16-10027	N/A		cloacal swab	2016	negative							+
Horsfield's tortoise	Testudo horsfieldii	16-10028	N/A		cloacal swab	2016	negative							+
Horsfield's tortoise	Testudo horsfieldii	16-10029	N/A		cloacal swab	2016	negative							+
Horsfield's tortoise	Testudo horsfieldii	16-10030	N/A		cloacal swab	2016	negative							+
Horsfield's tortoise	Testudo horsfieldii	16-10031	N/A		cloacal swab	2016	negative							+
Horsfield's tortoise	Testudo horsfieldii	16-10032	N/A		cloacal swab	2016	negative							+
Horsfield's tortoise	Testudo horsfieldii	16-10033	N/A		cloacal swab	2016	negative							+
Horsfield's tortoise	Testudo horsfieldii	16-10034	N/A		cloacal swab	2016	negative							+
Horsfield's tortoise	Testudo horsfieldii	16-10035	N/A		cloacal swab	2016	negative							+
Horsfield's tortoise	Testudo horsfieldii	16-10036	N/A		cloacal swab	2016	negative							+
Horsfield's tortoise	Testudo horsfieldii	16-10037	N/A		cloacal swab	2016	negative							+
Horsfield's tortoise	Testudo horsfieldii	16-10038	N/A		cloacal swab	2016	negative							+
Horsfield's tortoise	Testudo horsfieldii	16-10039	N/A		cloacal swab	2016	negative							+
Horsfield's tortoise	Testudo horsfieldii	16-10040	N/A		cloacal swab	2016	negative							+
Horsfield's tortoise	Testudo horsfieldii	16-10041	N/A		cloacal swab	2016	negative							+
Horsfield's tortoise	Testudo horsfieldii	16-10042	N/A		cloacal swab	2016	negative							+
Horsfield's tortoise	Testudo horsfieldii	16-10043	N/A		cloacal swab	2016	negative							+
Horsfield's tortoise	Testudo horsfieldii	16-10044	N/A		cloacal swab	2016	negative							+
Horsfield's tortoise	Testudo horsfieldii	16-10045	N/A		cloacal swab	2016	negative							+
Horsfield's tortoise	Testudo horsfieldii	16-10046	N/A		cloacal swab	2016	negative							+
Horsfield's tortoise	Testudo horsfieldii	16-10047	N/A		cloacal swab	2016	negative							+
Horsfield's tortoise	Testudo horsfieldii	16-10048	N/A		cloacal swab	2016	negative							+
	Testudo sp.	16-10049	N/A		cloacal swab	2016	positive	37.49					2017-03-13	+	negative	negative
	Testudo sp.	16-10050	N/A		cloacal swab	2016	negative							+
	Testudo sp.	16-10051	N/A		cloacal swab	2016	positive	24.76					2017-03-13	+	negative	negative
	Testudo sp.	16-10052	N/A		cloacal swab	2016	negative							+
	Testudo sp.	16-10053	N/A		cloacal swab	2016	negative							+
	Testudo sp.	16-10054	N/A		cloacal swab	2016	positive	29.47					2017-03-13	+	negative	negative
	Testudo sp.	16-10055	N/A		cloacal swab	2016	negative							+
	Testudo sp.	16-10056	N/A		cloacal swab	2016	negative							+
	Testudo sp.	16-10057	N/A		cloacal swab	2016	negative							+
	Testudo sp.	16-10058	N/A		cloacal swab	2016	positive	36.33					2017-03-13	+	negative	negative
	Testudo sp.	16-10059	N/A		cloacal swab	2016	positive	35.72					2017-03-13	+	negative	negative
	Testudo sp.	16-10060	N/A		cloacal swab	2016	positive	31.62					2017-03-13	+	negative	negative
	Testudo sp.	16-10061	N/A		cloacal swab	2016	positive	34.75					2017-03-13	+	negative	negative
	Testudo sp.	16-10062	N/A		cloacal swab	2016	positive	34.41					2017-03-13	+	negative	negative
	Testudo sp.	16-10063	N/A		cloacal swab	2016	positive	29.92					2017-03-13	+	negative	negative
	Testudo sp.	16-10064	N/A		cloacal swab	2016	positive	24.54					2017-03-13	+	negative	negative		1171	935			2
	Testudo sp.	16-10065	N/A		cloacal swab	2016	negative							+
	Testudo sp.	16-10066	N/A		cloacal swab	2016	positive	30.3					2017-03-13	+	negative	negative
	Testudo sp.	16-10067	N/A		cloacal swab	2016	positive	30.69					2017-03-13	+	negative	negative
	Testudo sp.	16-10068	N/A		cloacal swab	2016	positive	28.34					2017-03-13	+	negative	negative
	Testudo sp.	16-10069	N/A		cloacal swab	2016	positive	33.27					2017-03-13	+	negative	negative
	Testudo sp.	16-10070	N/A		cloacal swab	2016	positive	30.71					2017-03-13	+	negative	negative
	Testudo sp.	16-10071	N/A		cloacal swab	2016	positive	37.14					2017-03-13	+	negative	negative
	Testudo sp.	16-10072	N/A		cloacal swab	2016	negative							+
	Testudo sp.	16-10073	N/A		cloacal swab	2016	positive	28.84					2017-03-13	+	negative	negative
	Testudo sp.	16-10074	N/A		cloacal swab	2016	positive	25.89					2017-03-13	+	negative	negative		1325	935	844		2
	Testudo sp.	16-10075	N/A		cloacal swab	2016	positive	35.24					2017-03-13	+	negative	negative
	Testudo sp.	16-10076	N/A		cloacal swab	2016	positive	26.91					2017-03-13	+	negative	negative		1323		927		2
	Testudo sp.	16-10077	N/A		cloacal swab	2016	negative							+
	Testudo sp.	16-10078	N/A		cloacal swab	2016	positive	37.85					2017-03-13	+	negative	negative
	Testudo sp.	16-10079	N/A		cloacal swab	2016	negative							+
	Testudo sp.	16-10080	N/A		cloacal swab	2016	negative							+
	Testudo sp.	16-10081	N/A		cloacal swab	2016	negative							+
	Testudo sp.	16-10082	N/A		cloacal swab	2016	positive	31.96					2017-03-13	+	negative	negative
Marginated tortoise	Testudo marginata	16-10083	N/A		cloacal swab	2016	positive	23.24					2017-03-13	+	negative	negative		1329	935	939		2
Leopard tortoise	Psammobates pardalis	16-10084	N/A		cloacal swab	2016	negative							+
Radiated tortoise	Astrochelys radiata	16-10085	N/A		cloacal swab	2016	negative							+
	Testudo sp.	16-10086	N/A		cloacal swab	2016	positive	34.18					2017-03-13	+	negative	negative
European pond turtle	Emys orbicularis	16-10087	N/A		cloacal swab	2016	negative							+
European pond turtle	Emys orbicularis	16-10088	N/A		cloacal swab	2016	negative							+
European pond turtle	Emys orbicularis	16-10089	N/A		cloacal swab	2016	negative							+
European pond turtle	Emys orbicularis	16-10090	N/A		cloacal swab	2016	negative							+
European pond turtle	Emys orbicularis	16-10091	N/A		cloacal swab	2016	negative							+
European pond turtle	Emys orbicularis	16-10092	N/A		cloacal swab	2016	negative							+
European pond turtle	Emys orbicularis	16-10093	N/A		cloacal swab	2016	negative							+
European pond turtle	Emys orbicularis	16-10094	N/A		cloacal swab	2016	negative							+
European pond turtle	Emys orbicularis	16-10095	N/A		cloacal swab	2016	negative							+
European pond turtle	Emys orbicularis	16-10096	N/A		cloacal swab	2016	negative							+
Pond slider	Trachemys scripta	16-10097	N/A		cloacal swab	2016	negative							+
Pond slider	Trachemys scripta	16-10098	N/A		cloacal swab	2016	positive	38.43					2017-03-13	+	negative	negative
Pond slider	Trachemys scripta	16-10099	N/A		cloacal swab	2016	positive	35.76					2017-03-13	+	negative	negative
Pond slider	Trachemys scripta	16-10100	N/A		cloacal swab	2016	negative							+
Pond slider	Trachemys scripta	16-10101	N/A		cloacal swab	2016	negative							+
Pond slider	Trachemys scripta	16-10102	N/A		cloacal swab	2016	negative							+
Pond slider	Trachemys scripta	16-10103	N/A		cloacal swab	2016	positive	37.17					2017-03-13	+	negative	negative
Pond slider	Trachemys scripta	16-10104	N/A		cloacal swab	2016	positive	27.83					2017-03-13	+	negative	negative		1355	920	923		1
Pond slider	Trachemys scripta	16-10105	N/A		cloacal swab	2016	negative							+
Pond slider	Trachemys scripta	16-10106	N/A		cloacal swab	2016	positive	27.92					2017-03-13	+	negative	negative		1275		872		1
Pond slider	Trachemys scripta	16-10107	N/A		cloacal swab	2016	negative							+
Pond slider	Trachemys scripta	16-10108	N/A		cloacal swab	2016	negative							+
Pond slider	Trachemys scripta	16-10109	N/A		cloacal swab	2016	negative							+
Pond slider	Trachemys scripta	16-10110	N/A		cloacal swab	2016	negative							+
Pond slider	Trachemys scripta	16-10111	N/A		cloacal swab	2016	negative							+
Pond slider	Trachemys scripta	16-10112	N/A		cloacal swab	2016	positive	34.57					2017-03-13	+	negative	negative
Pond slider	Trachemys scripta	16-10113	N/A		cloacal swab	2016	negative							+
Pond slider	Trachemys scripta	16-10114	N/A		cloacal swab	2016	positive	37.31					2017-03-13	+	negative	negative
Pond slider	Trachemys scripta	16-10115	N/A		cloacal swab	2016	negative							+
Pond slider	Trachemys scripta	16-10116	N/A		cloacal swab	2016	negative							+
Pond slider	Trachemys scripta	16-10117	N/A		cloacal swab	2016	positive	26.21					2017-03-13	+	negative	negative		1371	920	958		1
Pond slider	Trachemys scripta	16-10118	N/A		cloacal swab	2016	negative							+
Pond slider	Trachemys scripta	16-10119	N/A		cloacal swab	2016	positive	30.67					2017-03-13	+	negative	negative
Pond slider	Trachemys scripta	16-10120	N/A		cloacal swab	2016	negative							+
Pond slider	Trachemys scripta	16-10121	N/A		cloacal swab	2016	positive	32.5					2017-03-13	+	negative	negative
Pond slider	Trachemys scripta	16-10122	N/A		cloacal swab	2016	negative							+
Pond slider	Trachemys scripta	16-10123	N/A		cloacal swab	2016	negative							+
Pond slider	Trachemys scripta	16-10124	N/A		cloacal swab	2016	negative							+
Pond slider	Trachemys scripta	16-10125	N/A		cloacal swab	2016	negative							+
Pond slider	Trachemys scripta	16-10126	N/A		cloacal swab	2016	positive	33.41					2017-03-13	+	negative	negative
Hermann's tortoise	Testudo hermanni	16-10143	N/A		cloacal swab	2016	positive	36.11					2017-03-13	+	negative	negative
Hermann's tortoise	Testudo hermanni	16-10144	N/A		cloacal swab	2016	negative							+
Marginated tortoise	Testudo marginata	16-10149	N/A		cloacal swab	2016	positive	33.01					2017-03-13	+	negative	negative
Pond slider	Trachemys scripta	16-10151	N/A		cloacal swab	2016	positive	28.58					2017-03-13	+	negative	negative	negative	1313		1022		1
Pond slider	Trachemys scripta	16-10152	N/A		cloacal swab	2016	negative							+
River cooter	Pseudemys concinna	16-10155	N/A		cloacal swab	2016	negative		38.8					+
Pond slider	Trachemys scripta	16-10156	N/A		cloacal swab	2016	negative							+
