# Supplementary material for: Free-living and captive turtles and tortoises as carriers of new Chlamydia spp
Source: PLoS One. 2017 Sep 26;12(9):e0185407. doi: 10.1371/journal.pone.0185407 (PMC5614609; doi:10.1371/journal.pone.0185407)
Supplement: S3 Table — (XLS) [file pone.0185407.s003.xls]

## Sheet: Distances
	103	117	118	153	211	213	16-10104	16-10106	16-10117	16-10151	Cand C. sanzinia	16-10074	16-10076	16-10083	16-10064	C. pecorum E58	C. pecorum P787	C. pecorum PV3056/3	C. pecorum Bo/Maeda	C. pneumoniae LPCoLN	C. pneumoniae TW-183	Chlamydia sp. 2742-324	Chlamydia sp. 2464-255	Chlamydia sp. 0661-436	Cand C. ibidis 10-1398/6	C. psittaci 6BC	C. abortus B577	C. caviae GPIC	Chlamydophila sp. 5609C03/N	Chlamydophila sp. 5607C02	C. avium 10DC88	C. gallinacea 08-1274/3	C. felis FP Baker	C. muridarum Nigg	C. trachomatis A/HAR-13	C. suis S45	W. chondrophila WSU 86-1044	S. negevensis Z
103
117	0
118	0	0
153	0	0	0
211	0	0	0	0
213	0	0	0	0	0
16-10104	0	0	0	0	0	0
16-10106	0	0	0	0	0	0	0
16-10117	0	0	0	0	0	0	0	0
16-10151	0	0	0	0	0	0	0	0	0
Cand C. sanzinia (CP014639.1)	0.0276272	0.0276272	0.0276272	0.0276272	0.0276272	0.0276272	0.0276272	0.0276272	0.0276272	0.0276272
16-10074	0.0285067	0.0285067	0.0285067	0.0285067	0.0285067	0.0285067	0.0285067	0.0285067	0.0285067	0.0285067	0.0295079
16-10076	0.0335002	0.0335002	0.0335002	0.0335002	0.0335002	0.0335002	0.0335002	0.0335002	0.0335002	0.0335002	0.0304539	0.0123658
16-10083	0.0335002	0.0335002	0.0335002	0.0335002	0.0335002	0.0335002	0.0335002	0.0335002	0.0335002	0.0335002	0.0304539	0.0123658	0
16-10064	0.0355601	0.0355601	0.0355601	0.0355601	0.0355601	0.0355601	0.0355601	0.0355601	0.0355601	0.0355601	0.032479	0.0142081	0.00172154	0.00172154
C. pecorum E58 (CP002608.1)	0.0305794	0.0305794	0.0305794	0.0305794	0.0305794	0.0305794	0.0305794	0.0305794	0.0305794	0.0305794	0.0378099	0.0237308	0.0218346	0.0218346	0.0218346
C. pecorum P787 (CP004035)	0.0305794	0.0305794	0.0305794	0.0305794	0.0305794	0.0305794	0.0305794	0.0305794	0.0305794	0.0305794	0.0378099	0.0237308	0.0218346	0.0218346	0.0218346	0
C. pecorum PV3056/3 (CP004033)	0.0315948	0.0315948	0.0315948	0.0315948	0.0315948	0.0315948	0.0315948	0.0315948	0.0315948	0.0315948	0.0367592	0.0227545	0.0208664	0.0208664	0.0208664	0.00258927	0.00258927
C. pecorum Bo/Maeda (D85715)	0.032616	0.032616	0.032616	0.032616	0.032616	0.032616	0.032616	0.032616	0.032616	0.032616	0.0399293	0.0237308	0.0237871	0.0237871	0.0237871	0.00346169	0.00346169	0.00433882
C. pneumoniae LPCoLN (CP001713.1)	0.0350985	0.0350985	0.0350985	0.0350985	0.0350985	0.0350985	0.0350985	0.0350985	0.0350985	0.0350985	0.0322515	0.0432629	0.048537	0.048537	0.0507121	0.0454478	0.0454478	0.0465198	0.047598
C. pneumoniae TW-183 (AE009440.1)	0.0371351	0.0371351	0.0371351	0.0371351	0.0371351	0.0371351	0.0371351	0.0371351	0.0371351	0.0371351	0.0322515	0.0443196	0.0496214	0.0496214	0.0518091	0.0465198	0.0465198	0.047598	0.0486824	0.00172154
Chlamydia sp. 2742-324(KT012688.1)	0.0331651	0.0331651	0.0331651	0.0331651	0.0331651	0.0331651	0.0331651	0.0331651	0.0331651	0.0331651	0.033373	0.0381621	0.0454478	0.0454478	0.047598	0.0466692	0.0466692	0.0477536	0.0488443	0.0096572	0.0114745
Chlamydia sp. 2464-255 (KT012687.1)	0.0331651	0.0331651	0.0331651	0.0331651	0.0331651	0.0331651	0.0331651	0.0331651	0.0331651	0.0331651	0.0313478	0.0381621	0.0433223	0.0433223	0.0433223	0.0423935	0.0423935	0.0413398	0.0445191	0.0096572	0.0114745	0.00699886
Chlamydia sp. 0661-436 (KT012685.1)	0.0361607	0.0361607	0.0361607	0.0361607	0.0361607	0.0361607	0.0361607	0.0361607	0.0361607	0.0361607	0.0343334	0.0422686	0.0496951	0.0496951	0.0518892	0.0476737	0.0476737	0.0487613	0.0498551	0.0132844	0.0151368	0.0105867	0.012419
Cand C. ibidis 10-1398/6 (NR 118019.1)	0.0386138	0.0386138	0.0386138	0.0386138	0.0386138	0.0386138	0.0386138	0.0386138	0.0386138	0.0386138	0.0441385	0.0333151	0.0313478	0.0313478	0.0313478	0.032479	0.032479	0.0335002	0.0304539	0.03931	0.03931	0.0404917	0.0363248	0.0414749
C. psittaci 6BC (CP002549.1)	0.0383964	0.0383964	0.0383964	0.0383964	0.0383964	0.0383964	0.0383964	0.0383964	0.0383964	0.0383964	0.0460203	0.0351903	0.0333151	0.0333151	0.0333151	0.0343334	0.0343334	0.0353575	0.0363874	0.0445191	0.0445191	0.0436004	0.0414749	0.04675	0.0264715
C. abortus B577 (NR 036834.1)	0.0415484	0.0415484	0.0415484	0.0415484	0.0415484	0.0415484	0.0415484	0.0415484	0.0415484	0.0415484	0.049321	0.0382713	0.0363874	0.0363874	0.0363874	0.0353575	0.0353575	0.0363874	0.0374232	0.0477536	0.0477536	0.046835	0.0446724	0.0500316	0.0274587	0.00258927
C. caviae GPIC (AE015925.1)	0.046924	0.046924	0.046924	0.046924	0.046924	0.046924	0.046924	0.046924	0.046924	0.046924	0.0438515	0.0414054	0.0333151	0.0333151	0.0333151	0.0384649	0.0384649	0.0374232	0.0405663	0.0510447	0.0510447	0.0501261	0.0457506	0.0533709	0.0304539	0.0078952	0.0052207
Chlamydophila sp. 5609C03/N (KM196622.1)	0.0436801	0.0436801	0.0436801	0.0436801	0.0436801	0.0436801	0.0436801	0.0436801	0.0436801	0.0436801	0.0449327	0.0403547	0.0343334	0.0343334	0.0343334	0.0353575	0.0353575	0.0363874	0.0374232	0.0477536	0.0477536	0.046835	0.0446724	0.0500316	0.0274587	0.0052207	0.00433882	0.00258927
Chlamydophila sp. 5607C02 (KM196618.1)	0.0479257	0.0479257	0.0479257	0.0479257	0.0479257	0.0479257	0.0479257	0.0479257	0.0479257	0.0479257	0.0492175	0.0466692	0.0383964	0.0383964	0.0383964	0.0415484	0.0415484	0.0426112	0.0436801	0.0542946	0.0542946	0.0533709	0.0511383	0.0543937	0.0334347	0.0105867	0.00967812	0.00787565	0.0052084
C. avium 10DC88 (CP006571.1)	0.0480178	0.0480178	0.0480178	0.0480178	0.0480178	0.0480178	0.0480178	0.0480178	0.0480178	0.0480178	0.0535835	0.0489314	0.0405663	0.0405663	0.0405663	0.0405663	0.0405663	0.0426918	0.0437638	0.0587308	0.0587308	0.057802	0.0555232	0.0611516	0.0395881	0.0198164	0.0207738	0.0227046	0.0198164	0.0255872
C. gallinacea 08-1274/3 (CP015840.1)	0.0503273	0.0503273	0.0503273	0.0503273	0.0503273	0.0503273	0.0503273	0.0503273	0.0503273	0.0503273	0.0617907	0.046835	0.0427764	0.0427764	0.0427764	0.0354211	0.0354211	0.0385374	0.0374927	0.0623182	0.0623182	0.0613945	0.0590683	0.064802	0.0344587	0.0189035	0.0198582	0.0256997	0.0227545	0.0286284	0.0133426
C. felis FP Baker (U68457)	0.057588	0.057588	0.057588	0.057588	0.057588	0.057588	0.057588	0.057588	0.057588	0.057588	0.056452	0.048537	0.0402337	0.0402337	0.0402337	0.042329	0.042329	0.0412784	0.0444485	0.0616719	0.0616719	0.0630298	0.0561727	0.0617688	0.0402922	0.019713	0.0225773	0.0187688	0.019713	0.0254467	0.033373	0.0375661
C. muridarum Nigg (AE002160.2)	0.0607172	0.0607172	0.0607172	0.0607172	0.0607172	0.0607172	0.0607172	0.0607172	0.0607172	0.0607172	0.058839	0.0560079	0.0527586	0.0527586	0.0527586	0.0507121	0.0507121	0.0496214	0.0529125	0.0633698	0.0633698	0.0657307	0.0587308	0.0667936	0.0463266	0.048537	0.0474588	0.0474588	0.0463869	0.0528335	0.057391	0.0597729	0.0535358
C. trachomatis A/HAR-13 (NC 007429.1)	0.0650483	0.0650483	0.0650483	0.0650483	0.0650483	0.0650483	0.0650483	0.0650483	0.0650483	0.0650483	0.0631388	0.0602714	0.0569733	0.0569733	0.0547536	0.0548948	0.0548948	0.0537882	0.0571275	0.0663246	0.0663246	0.0698872	0.0605258	0.0709685	0.051531	0.0537882	0.052688	0.052688	0.0515942	0.0560882	0.0628248	0.0652583	0.0611164	0.0159671
C. suis S45 (NR 029196.1)	0.0700085	0.0700085	0.0700085	0.0700085	0.0700085	0.0700085	0.0700085	0.0700085	0.0700085	0.0700085	0.0657307	0.0638852	0.0582536	0.0582536	0.0582536	0.0607172	0.0607172	0.059571	0.0630298	0.0728386	0.0728386	0.0787513	0.0713431	0.0798569	0.0583405	0.0607172	0.0618701	0.059571	0.0607172	0.0654858	0.0677378	0.0702643	0.0658377	0.0197782	0.0266316
W. chondrophila WSU 86-1044 (CP001928.1)	0.204221	0.204221	0.204221	0.204221	0.204221	0.204221	0.204221	0.204221	0.204221	0.204221	0.203535	0.211214	0.205812	0.205812	0.202074	0.200225	0.200225	0.202074	0.203937	0.189644	0.189644	0.189644	0.186056	0.189367	0.195003	0.19345	0.19165	0.189863	0.188087	0.193197	0.200774	0.199204	0.201285	0.184173	0.184546	0.185097
S. negevensis Z (NC 015713.1)	0.254389	0.254389	0.254389	0.254389	0.254389	0.254389	0.254389	0.254389	0.254389	0.254389	0.245212	0.253388	0.237249	0.237249	0.232993	0.243749	0.243749	0.2394	0.243749	0.242813	0.247193	0.243749	0.235114	0.241103	0.231321	0.249161	0.249161	0.240336	0.246931	0.254199	0.249161	0.247434	0.241466	0.23912	0.232211	0.230098	0.184801
